# Supplementary material for: Geometry and Microstructure Control of Remanufactured Metallic Parts by Cold Spray Additive Manufacturing
Source: Materials (Basel). 2023 Jun 30;16(13):4735. doi: 10.3390/ma16134735 (PMC10342963; doi:10.3390/ma16134735)
Supplement: Supplementary file 1 [file materials-16-04735-s001.zip]

Archive with 1 entries (1 files):
- materials-2443402-supplementary.pdf
